# Supplementary material for: Polygenic heterogeneity in antidepressant treatment and placebo response
Source: Transl Psychiatry. 2022 Oct 29;12:456. doi: 10.1038/s41398-022-02221-4 (PMC9617908; doi:10.1038/s41398-022-02221-4)
Supplement: Supplementary file 2 — Supplementary material C [file 41398_2022_2221_MOESM2_ESM.xlsx]

## Sheet: Sheet1
Supplementary Material C
Table 1: PRS associations in clinical test sample for vortioxetine-treated patients
PRS association tests between the 6 vortioxetine response measures and PRSs of the nine base GWAS summary statistics for the best p-value threshold
name	Phenotype	pT	PRS.R2	Full.R2	Null.R2	Coefficient	SE	P	Num_SNP	Empirical.P
ADHD PRS	MADRS improvement	0.0001	0.00129313	0.0577378	0.0565178	0.368474	0.349184	0.291606	393	0.853815
ADHD PRS	MADRS-6 improvement	0.0001	0.00169007	0.061276	0.0596868	0.284396	0.235697	0.227906	393	0.758424
ADHD PRS	HAM-A improvement	0.0001	0.00222847	0.113296	0.111315	0.360228	0.279825	0.198372	393	0.70173
ADHD PRS	HAM-A PA improvement	0.0001	0.00257999	0.0692405	0.066833	0.249547	0.180127	0.166341	393	0.637736
ADHD PRS	HAM-A SA improvement	0.1	0.00149653	0.132985	0.131686	-0.144079	0.136625	0.291965	47388	0.851915
ADHD PRS	PDQ & CPFQ improvement	0.001	0.00340253	0.0768225	0.0736707	1.49125	1.42449	0.295914	1817	0.848015
Bipolar disorder PRS	MADRS improvement	0.0005	0.00170381	0.0581253	0.0565178	0.422334	0.348599	0.226024	2408	0.691931
Bipolar disorder PRS	MADRS-6 improvement	0.1	0.0015776	0.0611703	0.0596868	0.291483	0.250048	0.24405	73434	0.722728
Bipolar disorder PRS	HAM-A improvement	0.001	0.00156549	0.112707	0.111315	0.301535	0.279556	0.281101	3565	0.785421
Bipolar disorder PRS	HAM-A PA improvement	0.001	0.00267031	0.0693248	0.066833	0.253549	0.179887	0.159099	3565	0.553345
Bipolar disorder PRS	HAM-A SA improvement	5e-05	0.00212703	0.133533	0.131686	-0.174482	0.138739	0.208915	791	0.651635
Bipolar disorder PRS	PDQ & CPFQ improvement	1	0.00596695	0.079198	0.0736707	-2.34928	1.69242	0.166022	293940	0.577542
General cognitive function PRS	MADRS improvement	0.05	0.004379	0.0606493	0.0565178	-0.715972	0.368134	0.0521107	55308	0.186781
General cognitive function PRS	MADRS-6 improvement	0.05	0.00521242	0.0645881	0.0596868	-0.527369	0.248434	0.0340528	55308	0.130387
General cognitive function PRS	HAM-A improvement	1	0.0037889	0.114683	0.111315	-0.504599	0.300375	0.0933894	327582	0.29757
General cognitive function PRS	HAM-A PA improvement	1	0.00327539	0.0698895	0.066833	-0.302059	0.19344	0.11882	327582	0.366063
General cognitive function PRS	HAM-A SA improvement	1	0.00255469	0.133904	0.131686	-0.202541	0.146922	0.168437	327582	0.475252
General cognitive function PRS	PDQ & CPFQ improvement	1e-06	0.00886224	0.08188	0.0736707	2.59494	1.53169	0.0911622	359	0.30087
MDD PRS	MADRS improvement	0.5	0.00232418	0.0587106	0.0565178	0.501066	0.354002	0.157297	217718	0.535446
MDD PRS	MADRS-6 improvement	0.5	0.0033136	0.0628026	0.0596868	0.403921	0.238878	0.0912101	217718	0.355364
MDD PRS	HAM-A improvement	1	0.000902993	0.112118	0.111315	0.230161	0.281055	0.413091	301237	0.916408
MDD PRS	HAM-A PA improvement	1	0.00178208	0.068496	0.066833	0.208172	0.180872	0.25012	301237	0.717228
MDD PRS	HAM-A SA improvement	0.0005	0.00404168	0.135195	0.131686	-0.232197	0.133812	0.0831026	2386	0.326967
MDD PRS	PDQ & CPFQ improvement	0.1	0.0130129	0.0857249	0.0736707	3.05253	1.4838	0.0404378	75746	0.176382
Neuroticism PRS	MADRS improvement	0.1	0.00359362	0.0599083	0.0565178	0.638722	0.362673	0.0785615	73261	0.284872
Neuroticism PRS	MADRS-6 improvement	0.05	0.00491628	0.0643097	0.0596868	0.499387	0.24227	0.0395707	46923	0.161384
Neuroticism PRS	HAM-A improvement	0.0001	0.0015025	0.112651	0.111315	0.291936	0.276281	0.291003	1542	0.754925
Neuroticism PRS	HAM-A PA improvement	0.05	0.00174072	0.0684574	0.066833	0.210288	0.184871	0.255695	46923	0.69903
Neuroticism PRS	HAM-A SA improvement	0.0005	0.00184562	0.133289	0.131686	0.157192	0.134201	0.24184	3235	0.668033
Neuroticism PRS	PDQ & CPFQ improvement	0.0001	0.0148619	0.0874376	0.0736707	3.071	1.39553	0.0284466	1542	0.122288
Clinically assessed response PRS	MADRS improvement	5e-05	0.00391098	0.0602077	0.0565178	0.634628	0.345364	0.066465	46	0.383462
Clinically assessed response PRS	MADRS-6 improvement	0.0001	0.00606687	0.0653916	0.0596868	0.539784	0.235595	0.0221915	87	0.154585
Clinically assessed response PRS	HAM-A improvement	0.0001	0.0116005	0.121625	0.111315	0.822045	0.278562	0.00326478	87	0.0242976
Clinically assessed response PRS	HAM-A PA improvement	0.0001	0.0137498	0.0796638	0.066833	0.576201	0.179151	0.0013537	87	0.010399
Clinically assessed response PRS	HAM-A SA improvement	0.0001	0.00434208	0.135456	0.131686	0.245844	0.136667	0.0724395	87	0.405759
Clinically assessed response PRS	PDQ & CPFQ improvement	1e-05	0.00399574	0.077372	0.0736707	1.68875	1.48815	0.257269	8	0.863614
Schizophrenia PRS	MADRS improvement	1	0.00370651	0.0600148	0.0565178	-0.651953	0.364484	0.0740081	297658	0.262274
Schizophrenia PRS	MADRS-6 improvement	1	0.00488412	0.0642794	0.0596868	-0.505258	0.245928	0.0402237	297658	0.158484
Schizophrenia PRS	HAM-A improvement	0.0005	0.000456246	0.111721	0.111315	0.161763	0.277958	0.56076	4220	0.970303
Schizophrenia PRS	HAM-A PA improvement	1	0.00115434	0.0679102	0.066833	-0.176488	0.190588	0.354731	297658	0.813419
Schizophrenia PRS	HAM-A SA improvement	0.05	0.00190776	0.133343	0.131686	0.168772	0.141717	0.234062	52347	0.631137
Schizophrenia PRS	PDQ & CPFQ improvement	1	0.000993757	0.0745912	0.0736707	-0.86248	1.5263	0.572399	297658	0.975302
Self-reported responders PRS	MADRS improvement	5e-05	0.00267479	0.0590414	0.0565178	-0.519469	0.342046	0.129196	63	0.624038
Self-reported responders PRS	MADRS-6 improvement	5e-05	0.00148336	0.0610816	0.0596868	-0.261171	0.231063	0.258658	63	0.878912
Self-reported responders PRS	HAM-A improvement	5e-05	0.00471526	0.115506	0.111315	-0.514912	0.274633	0.061189	63	0.377862
Self-reported responders PRS	HAM-A PA improvement	5e-05	0.00353473	0.0701315	0.066833	-0.28703	0.176921	0.105141	63	0.547745
Self-reported responders PRS	HAM-A SA improvement	5e-05	0.00386503	0.135042	0.131686	-0.227882	0.134304	0.0901536	63	0.491151
Self-reported responders PRS	PDQ & CPFQ improvement	5e-05	0.00373394	0.0771295	0.0736707	-1.56452	1.42637	0.273493	63	0.888911
Subjective well-being PRS	MADRS improvement	0.0005	0.00731242	0.0634169	0.0565178	0.878653	0.349095	0.0120153	476	0.0827917
Subjective well-being PRS	MADRS-6 improvement	0.0005	0.00536868	0.0647351	0.0596868	0.508285	0.235915	0.0314709	476	0.19688
Subjective well-being PRS	HAM-A improvement	0.05	0.00718445	0.1177	0.111315	0.677204	0.29225	0.0207581	15616	0.136286
Subjective well-being PRS	HAM-A PA improvement	0.1	0.0096604	0.0758478	0.066833	0.512334	0.190435	0.00729501	25903	0.050095
Subjective well-being PRS	HAM-A SA improvement	0.001	0.00366719	0.13487	0.131686	0.223945	0.135511	0.0988275	839	0.494851
Subjective well-being PRS	PDQ & CPFQ improvement	1e-05	0.00962787	0.0825892	0.0736707	2.61633	1.48106	0.0782193	25	0.414259

## Sheet: Sheet2
Table 2: PRS associations in clinical test sample for placebo-treated patients
PRS association tests between the 6 placebo response measures and PRSs of the nine base GWAS summary statistics for the best p-value threshold
name	Phenotype	pT	PRS.R2	Full.R2	Null.R2	Coefficient	SE	P	Num_SNP	Empirical.P
ADHD PRS	MADRS improvement	0.005	0.0030796	0.0272478	0.0242429	-0.575359	0.499797	0.25028	5446	0.79922
ADHD PRS	MADRS-6 improvement	0.005	0.00559342	0.0293911	0.0239315	-0.519865	0.334661	0.121043	5446	0.518048
ADHD PRS	HAM-A improvement	1e-05	0.0143494	0.0463258	0.0324419	0.893255	0.383839	0.0204759	108	0.120588
ADHD PRS	HAM-A PA improvement	1e-05	0.00907958	0.0319048	0.0230343	0.448993	0.243195	0.0656287	108	0.318368
ADHD PRS	HAM-A SA improvement	1e-05	0.0146833	0.0487964	0.0346215	0.444262	0.188688	0.0190515	108	0.116488
ADHD PRS	PDQ & CPFQ improvement	0.0005	0.00875547	0.0456665	0.037237	-2.10001	1.67952	0.212713	1145	0.717728
Bipolar disorder PRS	MADRS improvement	1e-05	0.00645786	0.0305442	0.0242429	-0.818205	0.489984	0.0956568	401	0.384962
Bipolar disorder PRS	MADRS-6 improvement	1e-05	0.00607245	0.0298586	0.0239315	-0.531937	0.328569	0.106173	401	0.410059
Bipolar disorder PRS	HAM-A improvement	1e-05	0.00643035	0.0386636	0.0324419	-0.607076	0.391249	0.121573	401	0.463254
Bipolar disorder PRS	HAM-A PA improvement	1e-05	0.00614848	0.0290412	0.0230343	-0.375109	0.247265	0.130082	401	0.489851
Bipolar disorder PRS	HAM-A SA improvement	1e-05	0.00388385	0.0383709	0.0346215	-0.231967	0.19261	0.229201	401	0.714229
Bipolar disorder PRS	PDQ & CPFQ improvement	0.5	0.0136565	0.050385	0.037237	-2.71113	1.73184	0.119147	211341	0.446455
General cognitive function PRS	MADRS improvement	0.005	0.00540163	0.0295136	0.0242429	-0.779429	0.510633	0.127628	12995	0.415858
General cognitive function PRS	MADRS-6 improvement	1e-06	0.00379955	0.0276401	0.0239315	-0.425334	0.332513	0.201517	359	0.584842
General cognitive function PRS	HAM-A improvement	0.001	0.00664323	0.0388696	0.0324419	-0.620092	0.393141	0.115555	5181	0.378562
General cognitive function PRS	HAM-A PA improvement	0.001	0.00158966	0.0245874	0.0230343	-0.191675	0.249056	0.442007	5181	0.90341
General cognitive function PRS	HAM-A SA improvement	0.0005	0.0131938	0.0473586	0.0346215	-0.422439	0.189419	0.0263125	3576	0.106189
General cognitive function PRS	PDQ & CPFQ improvement	1e-06	0.00889912	0.0458048	0.037237	-2.18862	1.73608	0.208982	359	0.609439
MDD PRS	MADRS improvement	5e-05	0.00839201	0.0324315	0.0242429	0.930662	0.488428	0.057375	730	0.250575
MDD PRS	MADRS-6 improvement	5e-05	0.00884281	0.0325627	0.0239315	0.640493	0.327387	0.0510516	730	0.227077
MDD PRS	HAM-A improvement	5e-05	0.0174107	0.0492877	0.0324419	0.969608	0.377662	0.0106243	730	0.0530947
MDD PRS	HAM-A PA improvement	5e-05	0.00863878	0.0314741	0.0230343	0.431581	0.239707	0.0725737	730	0.29997
MDD PRS	HAM-A SA improvement	5e-05	0.0221765	0.0560302	0.0346215	0.538026	0.185232	0.0038898	730	0.0229977
MDD PRS	PDQ & CPFQ improvement	1e-05	0.00487976	0.0419351	0.037237	1.5635	1.67822	0.352711	392	0.869213
Neuroticism PRS	MADRS improvement	1	0.00299332	0.0271637	0.0242429	0.592746	0.52229	0.257035	268011	0.711229
Neuroticism PRS	MADRS-6 improvement	1	0.00665158	0.0304239	0.0239315	0.592399	0.349522	0.0908033	268011	0.338166
Neuroticism PRS	HAM-A improvement	0.05	0.0091193	0.0412653	0.0324419	-0.735534	0.397522	0.0650386	46938	0.245875
Neuroticism PRS	HAM-A PA improvement	0.05	0.0105823	0.0333729	0.0230343	-0.50068	0.251008	0.0467848	46938	0.191681
Neuroticism PRS	HAM-A SA improvement	1e-06	0.00638401	0.0407845	0.0346215	0.296143	0.191555	0.122929	310	0.420958
Neuroticism PRS	PDQ & CPFQ improvement	1	0.00858863	0.0455058	0.037237	2.2057	1.78125	0.217145	268011	0.623838
Clinically assessed response PRS	MADRS improvement	0.1	0.00834055	0.0323813	0.0242429	0.931955	0.490625	0.0581479	31466	0.342266
Clinically assessed response PRS	MADRS-6 improvement	0.1	0.00723304	0.0309915	0.0239315	0.58186	0.329119	0.0777636	31466	0.431257
Clinically assessed response PRS	HAM-A improvement	1e-05	0.0036644	0.0359874	0.0324419	-0.441916	0.377807	0.242852	8	0.851315
Clinically assessed response PRS	HAM-A PA improvement	1e-05	0.00312352	0.0260859	0.0230343	-0.257815	0.238801	0.280987	8	0.90011
Clinically assessed response PRS	HAM-A SA improvement	1	0.00400194	0.0384849	0.0346215	-0.234091	0.191473	0.222238	133128	0.826917
Clinically assessed response PRS	PDQ & CPFQ improvement	0.1	0.0527536	0.0880262	0.037237	4.82368	1.53638	0.00196317	31466	0.0144986
Schizophrenia PRS	MADRS improvement	0.005	0.00462232	0.0287532	0.0242429	0.708646	0.502071	0.158818	13366	0.474353
Schizophrenia PRS	MADRS-6 improvement	1e-05	0.00517394	0.0289816	0.0239315	0.491925	0.329331	0.135967	937	0.419858
Schizophrenia PRS	HAM-A improvement	0.005	0.00882644	0.040982	0.0324419	0.722553	0.396991	0.0695258	13366	0.241676
Schizophrenia PRS	HAM-A PA improvement	0.005	0.00614062	0.0290335	0.0230343	0.38083	0.251198	0.130328	13366	0.40376
Schizophrenia PRS	HAM-A SA improvement	0.005	0.00816689	0.0425057	0.0346215	0.341723	0.195251	0.0808874	13366	0.279572
Schizophrenia PRS	PDQ & CPFQ improvement	0.0005	0.0157255	0.052377	0.037237	2.78696	1.6573	0.0942919	4223	0.313469
Self-reported responders PRS	MADRS improvement	1	0.00898368	0.0330088	0.0242429	-0.961421	0.487526	0.0492296	245990	0.320968
Self-reported responders PRS	MADRS-6 improvement	1	0.00942569	0.0331316	0.0239315	-0.660242	0.326784	0.0439438	245990	0.29677
Self-reported responders PRS	HAM-A improvement	5e-05	0.0034411	0.0357713	0.0324419	0.430034	0.379432	0.25777	64	0.885711
Self-reported responders PRS	HAM-A PA improvement	1	0.00680655	0.0296841	0.0230343	-0.392042	0.245536	0.11116	245990	0.580942
Self-reported responders PRS	HAM-A SA improvement	1e-05	0.00428474	0.0387579	0.0346215	0.244128	0.192953	0.206559	9	0.817418
Self-reported responders PRS	PDQ & CPFQ improvement	0.001	0.0152523	0.0519213	0.037237	-2.66362	1.60872	0.0994345	839	0.528747
Subjective well-being PRS	MADRS improvement	0.001	0.0190219	0.0428037	0.0242429	-1.45266	0.503661	0.00411621	834	0.0346965
Subjective well-being PRS	MADRS-6 improvement	0.001	0.0187472	0.0422301	0.0239315	-0.966866	0.337722	0.00439781	834	0.0352965
Subjective well-being PRS	HAM-A improvement	0.005	0.0159002	0.0478262	0.0324419	-0.980684	0.400015	0.0146662	2806	0.0962904
Subjective well-being PRS	HAM-A PA improvement	0.001	0.007668	0.0305257	0.0230343	-0.423175	0.249595	0.0908014	834	0.452255
Subjective well-being PRS	HAM-A SA improvement	0.005	0.0226	0.0564391	0.0346215	-0.574846	0.196003	0.00356003	2806	0.0241976
Subjective well-being PRS	PDQ & CPFQ improvement	0.001	0.0385495	0.074351	0.037237	-4.65937	1.74902	0.00838899	834	0.0619938

## Sheet: Sheet3
Table 3: PRS associations in self-reported test sample for vortioxetine-treated patients
PRS association tests between the self-reported vortioxetine response measure and PRSs of the nine base GWAS summary statistics for the best p-value threshold
name	Phenotype	pT	PRS.R2	Full.R2	Null.R2	Coefficient	SE	P	Num_SNP	Empirical.P
ADHD PRS	Self-reported response	1e-05	0.00408775	0.0159297	0.0118905	-0.0957149	0.0595693	0.108594	117	0.467053
Bipolar disorder PRS	Self-reported response	1e-06	0.0100755	0.0218463	0.0118905	-0.157136	0.0621037	0.011637	180	0.0622938
General cognitive function PRS	Self-reported response	0.5	0.00349985	0.0153488	0.0118905	0.0879416	0.0591675	0.137687	270804	0.417058
MDD PRS	Self-reported response	5e-05	0.00493323	0.0167651	0.0118905	-0.104022	0.0589059	0.0778886	792	0.312669
Neuroticism PRS	Self-reported response	1e-05	0.00331429	0.0151654	0.0118905	-0.0866138	0.0598888	0.148597	672	0.492851
Clinically assessed response PRS	Self-reported response	0.001	0.00356124	0.0154094	0.0118905	-0.0909179	0.0606386	0.134277	774	0.625637
Schizophrenia PRS	Self-reported response	0.0001	0.0362115	0.0476715	0.0118905	-0.28327	0.0582697	1.46742e-06	2325	9.999e-05
Self-reported responders PRS	Self-reported response	0.5	0.00639501	0.0182095	0.0118905	0.117234	0.0582661	0.0446317	189232	0.307269
Subjective well-being PRS	Self-reported response	5e-05	0.00228035	0.0141438	0.0118905	0.0729049	0.0608044	0.230968	85	0.794021
